# Supplementary material for: Rnf32 is not essential for spermatogenesis and male fertility in mice
Source: PeerJ. 2025 Jul 30;13:e19794. doi: 10.7717/peerj.19794 (PMC12317687; doi:10.7717/peerj.19794)
Supplement: Supplemental Information 4 [file peerj-13-19794-s004.zip]

Archive with 3 entries (2 files):
- Original Figure 3D-3E/
- Original Figure 3D-3E/Original Figure 3D.czi
- Original Figure 3D-3E/Original Figure 3E.czi
